# Supplementary material for: Association between change in cardiovascular risk scores and future cardiovascular disease: analyses of data from the Whitehall II longitudinal, prospective cohort study
Source: Lancet Digit Health. Author manuscript; Available in PMC 2021 Sep 27. (PMC8474012; doi:10.1016/S2589-7500(21)00079-0)
Supplement: Appendix 2 [file NIHMS1719402-supplement-Appendix_2.xlsx]

## Sheet: ASCVD_from_R 
Age	Baseline survival ASCVD		Age	Change coefficient ASCVD
40	0.984036		40	0.160742
41	0.970327		41	0.149141
42	0.957356		42	0.13822
43	0.945239		43	0.127961
44	0.934069		44	0.118344
45	0.923917		45	0.109352
46	0.91483		46	0.100966
47	0.906834		47	0.0931683
48	0.89993		48	0.0859405
49	0.894099		49	0.0792642
50	0.889297		50	0.0731211
51	0.88546		51	0.067493
52	0.882498		52	0.0623616
53	0.880301		53	0.0577086
54	0.878736		54	0.0535157
55	0.877646		55	0.0497646
56	0.876852		56	0.046437
57	0.876154		57	0.0435148
58	0.875326		58	0.0409794
59	0.874122		59	0.0388128
60	0.872272		60	0.0369966
61	0.869485		61	0.0355125
62	0.865445		62	0.0343422
63	0.859816		63	0.0334675
64	0.852237		64	0.0328701
65	0.842325		65	0.0325317
66	0.829674		66	0.0324339
67	0.813858		67	0.0325586
68	0.794425		68	0.0328874
69	0.770902		69	0.033402
70	0.742793		70	0.0340843
71	0.709579		71	0.0349158
72	0.670718		72	0.0358782
73	0.625647		73	0.0369534
74	0.57378		74	0.0381231
75	0.514506		75	0.0393689

## Sheet: SCORE_from_R
Age	Baseline survival SCORE		Age	Change coefficient for SCORE
40	0.994825		40	0.180936
41	0.974881		41	0.171301
42	0.956963		42	0.161981
43	0.940942		43	0.152978
44	0.926683		44	0.14429
45	0.914055		45	0.135918
46	0.902926		46	0.127862
47	0.893164		47	0.120122
48	0.884637		48	0.112698
49	0.877212		49	0.10559
50	0.870757		50	0.0987978
51	0.865141		51	0.0923215
52	0.860231		52	0.086161
53	0.855895		53	0.0803165
54	0.852001		54	0.0747878
55	0.848417		55	0.0695751
56	0.845011		56	0.0646782
57	0.84165		57	0.0600973
58	0.838202		58	0.0558322
59	0.834536		59	0.0518831
60	0.83052		60	0.0482498
61	0.82602		61	0.0449325
62	0.820906		62	0.0419311
63	0.815044		63	0.0392455
64	0.808303		64	0.0368759
65	0.800551		65	0.0348221
66	0.791655		66	0.0330843
67	0.781484		67	0.0316624
68	0.769905		68	0.0305564
69	0.756787		69	0.0297662
70	0.741996		70	0.029292
71	0.725402		71	0.0291337
72	0.706871		72	0.0292912
73	0.686272		73	0.0297647
74	0.663473		74	0.0305541
75	0.638341		75	0.0316594
