# Supplementary material for: Association between change in cardiovascular risk scores and future cardiovascular disease: analyses of data from the Whitehall II longitudinal, prospective cohort study
Source: Lancet Digit Health. Author manuscript; Available in PMC 2021 Sep 27. (PMC8474012; doi:10.1016/S2589-7500(21)00079-0)
Supplement: Appendix 3 [file NIHMS1719402-supplement-Appendix_3.xlsx]

## Sheet: male
ln_age	ln_age_squared	ln_total_cholest	ln_age_totcholest	ln_hdlC	ln_age_hdlC	ln_treated_BP	ln_age_BP	ln_untreated_BP	ln_age_ln_untreated_BP	smoker	nonsmoker	ln_age_smoker	diabetes	nondiabetes	meancoef	baseline
12.344	0	11.853	-2.664	-7.99	1.769	1.797	0	1.764	0	7.837	0	-1.795	0.658	0	61.18	0.9144

## Sheet: female
ln_age	ln_age_squared	ln_total_cholest	ln_age_totcholest	ln_hdlC	ln_age_hdlC	ln_treated_BP	ln_age_BP	ln_untreated_BP	ln_age_ln_untreated_BP	smoker	nonsmoker	ln_age_smoker	diabetes	nondiabetes	meancoef	baseline
-29.799	4.884	13.54	-3.114	-13.578	3.149	2.019	0	1.957	0	7.574	0	-1.665	0.661	0	-29.18	0.9665
