# Supplementary material for: Association between change in cardiovascular risk scores and future cardiovascular disease: analyses of data from the Whitehall II longitudinal, prospective cohort study
Source: Lancet Digit Health. Author manuscript; Available in PMC 2021 Sep 27. (PMC8474012; doi:10.1016/S2589-7500(21)00079-0)
Supplement: Appendix 4 [file NIHMS1719402-supplement-Appendix_4.xlsx]

## Sheet: female
category	alpha	p	bsmok	bchol	bsbp
female_chd	-29.8	6.36	0.71	0.24	0.018
female_nonchdcvd	-31	6.62	0.63	0.02	0.022

## Sheet: male
category	alpha	p	bsmok	bchol	bsbp
male_chd	-22.1	4.71	0.71	0.24	0.018
male_nonchdcvd	-26.7	5.64	0.63	0.02	0.022
